# Supplementary material for: Understanding Crosstalk Between Phosphate and Immune-Related Signaling in Rice and Arabidopsis Through Live Imaging of Phosphate Levels
Source: Plants (Basel). 2025 Oct 31;14(21):3334. doi: 10.3390/plants14213334 (PMC12610849; doi:10.3390/plants14213334)
Supplement: Supplementary file 1 [file plants-14-03334-s001.zip]

Archive with 1 entries (1 files):
- plants-3938616-Supplementary Materials.pdf
